# Supplementary material for: Whole-Body Imaging of Neural and Muscle Activity during Behavior in Hydra vulgaris: Effect of Osmolarity on Contraction Bursts
Source: eNeuro. 2020 Aug 20;7(4):ENEURO.0539-19.2020. doi: 10.1523/ENEURO.0539-19.2020 (PMC7452734; doi:10.1523/ENEURO.0539-19.2020)
Supplement: Extended Data 1 — Supplementary Code. Download Extended Data 1, ZIP file. [file enu-eN-MNT-0539-19-s06.zip]

Archive with 10 entries (8 files):
- Codes/Peak Detection/
- Codes/Peak Detection/calc_dff_mw.m
- Codes/Peak Detection/select_mint_GCaMP_2019_plot.m
- Codes/Peak Detection/select_thresh.m
- Codes/Peak Detection/select_timebin.m
- Codes/Width Measurement/
- Codes/Width Measurement/findEllipseInBw.m
- Codes/Width Measurement/fitGcampEllipse.m
- Codes/Width Measurement/gcamp_ellipse_2019.m
- Codes/Width Measurement/plot_ellipse2.m
