# Supplementary material for: Whole-Body Imaging of Neural and Muscle Activity during Behavior in Hydra vulgaris: Effect of Osmolarity on Contraction Bursts
Source: eNeuro. 2020 Aug 20;7(4):ENEURO.0539-19.2020. doi: 10.1523/ENEURO.0539-19.2020 (PMC7452734; doi:10.1523/ENEURO.0539-19.2020)
Supplement: Extended Data 1 — Supplementary Code. Download Extended Data 1, ZIP file. [file enu-eN-MNT-0539-19-s06.zip › Codes/Peak Detection/calc_dff_mw.m]

function [dff] = calc_dff_mw(F,wsz)
% calculate dF/F with a moving window

dff = zeros(size(F));
for n = 1:length(dff)
    baseline = mean(F(max([1,n-wsz]):n));
    dff(n) = F(n)/baseline;
end

% baseline = quantile(F,0.3,2);
% dff = F./(baseline*ones(1,size(F,2)));

end
