# Supplementary material for: Whole-Body Imaging of Neural and Muscle Activity during Behavior in Hydra vulgaris: Effect of Osmolarity on Contraction Bursts
Source: eNeuro. 2020 Aug 20;7(4):ENEURO.0539-19.2020. doi: 10.1523/ENEURO.0539-19.2020 (PMC7452734; doi:10.1523/ENEURO.0539-19.2020)
Supplement: Extended Data 1 — Supplementary Code. Download Extended Data 1, ZIP file. [file enu-eN-MNT-0539-19-s06.zip › Codes/Peak Detection/select_thresh.m]

function [thresh] = select_thresh(hf)
% select upper and lower threshold manually on the specified figure handle


figure(hf)
[~,thresh] = ginput(2);

end
