# Supplementary material for: Whole-Body Imaging of Neural and Muscle Activity during Behavior in Hydra vulgaris: Effect of Osmolarity on Contraction Bursts
Source: eNeuro. 2020 Aug 20;7(4):ENEURO.0539-19.2020. doi: 10.1523/ENEURO.0539-19.2020 (PMC7452734; doi:10.1523/ENEURO.0539-19.2020)
Supplement: Extended Data 1 — Supplementary Code. Download Extended Data 1, ZIP file. [file enu-eN-MNT-0539-19-s06.zip › Codes/Width Measurement/gcamp_ellipse_2019.m]

clear
%% set file parameters
movieParam.filePath = '\'; % path to your file, with a slash in the end
movieParam.fileName = ''; % file name, must be .tif format
minfo = imfinfo([movieParam.filePath movieParam.fileName '.tif']); % this line reads in file information
movieParam.numImages = length(minfo); 
movieParam.imageSize = [minfo(1).Height minfo(1).Width];

ifvisualize = 1; % do you want to visualize the result and save it as a video? if so, it will be saved as out.avi under the current folder

framerate = 2; %fps


%% segmentation
[bw,a,b,cent,theta] = fitGcampEllipse(movieParam,ifvisualize);

save('ellipse_workspace.mat');

%create time vector
endtime = (1/framerate) * (movieParam.numImages-1) ./ 60;
t = linspace(0,endtime,movieParam.numImages);


% plot result
figure;
plot(t,a,'r'); hold on; plot(t,b,'k')
ylabel('pixels')
legend('length','width')
